# Supplementary material for: Meloidogyne incognita-Induced Giant Cells in Tomato and the Impact of Acetic Acid
Source: Plants (Basel). 2025 Mar 24;14(7):1015. doi: 10.3390/plants14071015 (PMC11990625; doi:10.3390/plants14071015)
Supplement: Supplementary file 1 [file plants-14-01015-s001.zip]

Archive with 1 entries (1 files):
- plants-3521985-supplementary.pdf
